# Supplementary material for: A Bayesian Outlier Criterion to Detect SNPs under Selection in Large Data Sets
Source: PLoS One. 2010 Aug 2;5(8):e11913. doi: 10.1371/journal.pone.0011913 (PMC2914027; doi:10.1371/journal.pone.0011913)
Supplement: Table S1 — Composition of the tails of the PPP-values distribution. Results for eight different data sets are reported, five of which were simulated under a pure drift demographic model (PDM) with a varying number T of simulated generations and three were simulated under a migration drift model (MDM) with a varying level of migration controlled by the simulated FST. For each simulated data sets and analysis (either with model 1 or model 2), the proportions of SNPs subjected to selection within the considered tail of the distribution which belong to the different classes of selection type (N = neutral, B = balancing or P = positive) and selection coefficients (s = 0.02, s = 0.05 and s = 0.10) are reported. (0.04 MB XLS) [file pone.0011913.s004.xls]

## Sheet: Feuil1
Simulation model	Analysis	Tail of the PPP distribution	0.10 (B)	0.05 (B)	0.02 (B)	N	0.02 (P)	0.05 (P)	0.10 (P)	All P	All B
PDM (T=10)	model 1	First 100	2	1	2	39	0	8	48	56	5
PDM (T=25)	model 1	First 100	0	0	0	14	1	2	83	86	0
PDM (T=50)	model 1	First 100	0	0	0	12	1	6	81	88	0
PDM (T=75)	model 1	First 100	0	0	0	4	0	8	88	96	0
PDM (T=100)	model 1	First 100	0	0	0	2	0	28	70	98	0
PDM (T=10)	model 2	First 100	1	2	1	27	1	12	56	69	4
PDM (T=25)	model 2	First 100	0	0	0	1	0	5	94	99	0
PDM (T=50)	model 2	First 100	0	0	0	0	0	8	92	100	0
PDM (T=75)	model 2	First 100	0	0	0	0	0	4	96	100	0
PDM (T=100)	model 2	First 100	0	0	0	0	0	2	98	100	0
PDM (T=10)	model 1	First 250	2.8	2.4	2	53.6	1.2	10	28	39.2	7.2
PDM (T=25)	model 1	First 250	0.4	0.4	1.2	34.4	1.6	9.2	52.8	63.6	2
PDM (T=50)	model 1	First 250	0	0	0.4	28.8	1.2	11.6	58	70.8	0.4
PDM (T=75)	model 1	First 250	0	0	0	26.8	0.4	17.6	55.2	73.2	0
PDM (T=100)	model 1	First 250	0	0	0	26.4	1.2	24.4	48	73.6	0
PDM (T=10)	model 2	First 250	3.2	3.2	2.4	50.8	0.8	9.2	30.4	40.4	8.8
PDM (T=25)	model 2	First 250	2.4	0	0.4	17.6	2.8	15.2	61.6	79.6	2.8
PDM (T=50)	model 2	First 250	0.4	0	0	3.6	1.6	26.8	67.6	96	0.4
PDM (T=75)	model 2	First 250	0	0	0	0	0	15.6	84.4	100	0
PDM (T=100)	model 2	First 250	0	0	0	0	0.4	16.8	82.8	100	0
PDM (T=10)	model 1	First 500	2.4	2.8	2.4	63.4	1	7.6	20.4	29	7.6
PDM (T=25)	model 1	First 500	0.4	0.8	1.6	48.6	1.8	11.6	35.2	48.6	2.8
PDM (T=50)	model 1	First 500	0.2	0	1.4	44	2.8	14.8	36.8	54.4	1.6
PDM (T=75)	model 1	First 500	0	0	0	43.8	1.4	15.6	39.2	56.2	0
PDM (T=100)	model 1	First 500	0	0	0.6	43.6	3.2	19	33.6	55.8	0.6
PDM (T=10)	model 2	First 500	2.6	2.6	1.6	62.2	1.4	7.2	22.4	31	6.8
PDM (T=25)	model 2	First 500	5	1.2	1.4	38.2	2.2	13.6	38.4	54.2	7.6
PDM (T=50)	model 2	First 500	3	0.6	0.8	24	2.8	26.2	42.6	71.6	4.4
PDM (T=75)	model 2	First 500	0.8	0	0	14	3.4	32.8	49	85.2	0.8
PDM (T=100)	model 2	First 500	0	0	0.2	12.4	3.6	34.6	49.2	87.4	0.2
PDM (T=10)	model 1	First 750	2.13	2.4	2.27	66.93	1.47	7.2	17.6	26.27	6.8
PDM (T=25)	model 1	First 750	1.07	0.67	1.47	57.6	2.8	10.27	26.13	39.2	3.21
PDM (T=50)	model 1	First 750	0.4	0.13	1.47	51.07	2.93	15.87	28.13	46.93	2
PDM (T=75)	model 1	First 750	0.13	0	0	53.87	2.27	15.47	28.27	46.01	0.13
PDM (T=100)	model 1	First 750	0	0	0.8	53.33	3.73	16.93	25.2	45.86	0.8
PDM (T=10)	model 2	First 750	2.4	2.93	2.27	67.07	1.2	7.07	17.07	25.34	7.6
PDM (T=25)	model 2	First 750	4.67	1.2	1.6	50	2.67	12	27.87	42.54	7.47
PDM (T=50)	model 2	First 750	3.33	1.2	1.33	40.4	3.2	20.93	29.6	53.73	5.86
PDM (T=75)	model 2	First 750	1.2	0.13	0.13	35.87	3.33	26.27	33.07	62.67	1.46
PDM (T=100)	model 2	First 750	0.27	0	0.67	33.47	5.47	27.2	32.93	65.6	0.94
PDM (T=10)	model 1	Last 100	3	3	5	86	3	1	0	4	11
PDM (T=25)	model 1	Last 100	13	5	1	81	0	1	0	1	19
PDM (T=50)	model 1	Last 100	37	11	4	49	0	0	0	0	52
PDM (T=75)	model 1	Last 100	49	17	3	32	0	0	0	0	69
PDM (T=100)	model 1	Last 100	55	20	2	24	0	0	0	0	77
PDM (T=10)	model 2	Last 100	4	3	5	87	1	1	0	2	12
PDM (T=25)	model 2	Last 100	14	4	0	82	0	1	0	1	18
PDM (T=50)	model 2	Last 100	32	12	3	53	1	0	0	1	47
PDM (T=75)	model 2	Last 100	48	19	3	31	0	0	0	0	70
PDM (T=100)	model 2	Last 100	55	24	3	19	0	0	0	0	82
PDM (T=10)	model 1	Last 250	4	3.2	2.8	87.6	2.4	0.4	0	2.8	10
PDM (T=25)	model 1	Last 250	8.4	5.2	2	82.4	1.6	0.8	0	2.4	15.6
PDM (T=50)	model 1	Last 250	22.4	7.2	3.2	66.8	0.8	0	0	0.8	32.8
PDM (T=75)	model 1	Last 250	30.8	12.8	4.8	51.6	0.4	0	0	0.4	48.4
PDM (T=100)	model 1	Last 250	40.8	18	5.2	35.6	0.4	0	0.4	0.8	64
PDM (T=10)	model 2	Last 250	3.2	3.6	2.4	88	2.8	0.4	0	3.2	9.2
PDM (T=25)	model 2	Last 250	8.8	4.4	2.4	82.8	1.6	0.4	0	2	15.6
PDM (T=50)	model 2	Last 250	21.2	6.8	2.8	69.2	0.4	0	0	0.4	30.8
PDM (T=75)	model 2	Last 250	28.4	12.8	5.2	54	0	0	0	0	46.4
PDM (T=100)	model 2	Last 250	34.8	18.4	4.8	42	0.4	0	0	0.4	58
PDM (T=10)	model 1	Last 500	3.6	3.8	2.8	86.4	2.6	1	0	3.6	10.2
PDM (T=25)	model 1	Last 500	6.6	4.2	2.6	84.6	1.6	0.6	0	2.2	13.4
PDM (T=50)	model 1	Last 500	15.8	6.8	4	73.2	0.4	0	0	0.4	26.6
PDM (T=75)	model 1	Last 500	22.6	11.6	5.2	60	0.8	0	0	0.8	39.4
PDM (T=100)	model 1	Last 500	27.4	15.8	6	50.2	0.6	0	0.2	0.8	49.2
PDM (T=10)	model 2	Last 500	3.8	3.4	2.4	87	2.6	1	0	3.6	9.6
PDM (T=25)	model 2	Last 500	6.4	3.8	2.6	85.4	1.4	0.6	0	2	12.8
PDM (T=50)	model 2	Last 500	14	5.6	3.4	76.4	0.8	0	0	0.8	23
PDM (T=75)	model 2	Last 500	19	10	4	65.8	1.4	0	0	1.4	33
PDM (T=100)	model 2	Last 500	22.6	13.6	5.4	57.4	1.2	0	0	1.2	41.6
PDM (T=10)	model 1	Last 750	3.07	3.33	2.8	88.27	2	0.67	0	2.67	9.2
PDM (T=25)	model 1	Last 750	5.6	3.73	3.2	85.6	1.33	0.67	0	2	12.53
PDM (T=50)	model 1	Last 750	12	7.07	3.6	76.53	0.93	0	0	0.93	22.67
PDM (T=75)	model 1	Last 750	16.93	10	4.8	67.6	0.8	0	0	0.8	31.73
PDM (T=100)	model 1	Last 750	21.07	13.47	6.27	58.4	0.67	0	0.27	0.94	40.81
PDM (T=10)	model 2	Last 750	3.33	3.47	2.8	87.33	2.27	0.8	0.13	3.2	9.6
PDM (T=25)	model 2	Last 750	5.6	3.2	3.2	86.13	1.33	0.67	0	2	12
PDM (T=50)	model 2	Last 750	10.8	5.87	3.47	78.67	1.2	0.13	0	1.33	20.14
PDM (T=75)	model 2	Last 750	14	8.8	4.67	71.07	1.6	0	0	1.6	27.47
PDM (T=100)	model 2	Last 750	17.2	11.07	5.33	65.6	0.93	0	0	0.93	33.6
MDM (FST=0.05)	model 1	First 100	0	0	0	0	0	2	98	100	0
MDM (FST=0.1)	model 1	First 100	0	0	0	0	0	9	91	100	0
MDM (FST=0.15)	model 1	First 100	0	0	0	0	0	6	94	100	0
MDM (FST=0.05)	model 2	First 100	0	0	0	0	0	0	100	100	0
MDM (FST=0.1)	model 2	First 100	0	0	0	0	0	1	99	100	0
MDM (FST=0.15)	model 2	First 100	0	0	0	0	0	5	95	100	0
MDM (FST=0.05)	model 1	First 250	0	0	0	1.6	0.4	12	86	98.4	0
MDM (FST=0.1)	model 1	First 250	0	0	0	4.8	0	21.2	74	95.2	0
MDM (FST=0.15)	model 1	First 250	0	0	0	7.2	0.8	22.8	69.2	92.8	0
MDM (FST=0.05)	model 2	First 250	0	0	0	0	0	14.8	85.2	100	0
MDM (FST=0.1)	model 2	First 250	0	0	0	0	0	17.6	82.4	100	0
MDM (FST=0.15)	model 2	First 250	0	0	0	0	0	23.6	76.4	100	0
MDM (FST=0.05)	model 1	First 500	0	0	0	17.4	2	31	49.6	82.6	0
MDM (FST=0.1)	model 1	First 500	0	0	0	20.4	1	30.6	48	79.6	0
MDM (FST=0.15)	model 1	First 500	0	0	0	23.6	2	30	44.4	76.4	0
MDM (FST=0.05)	model 2	First 500	0	0	0.2	10.2	3.6	36.8	49.2	89.6	0.2
MDM (FST=0.1)	model 2	First 500	0	0	0	3.2	4	43.6	49.2	96.8	0
MDM (FST=0.15)	model 2	First 500	0	0	0	2.6	5.8	42.6	49	97.4	0
MDM (FST=0.05)	model 1	First 750	0	0	0.13	37.33	3.2	26.13	33.2	62.53	0.13
MDM (FST=0.1)	model 1	First 750	0	0	0	36.53	2.13	28.27	33.07	63.47	0
MDM (FST=0.15)	model 1	First 750	0	0	0.13	37.07	4	26.93	31.87	62.8	0.13
MDM (FST=0.05)	model 2	First 750	0	0.13	0.27	33.6	5.6	27.33	33.07	66	0.4
MDM (FST=0.1)	model 2	First 750	0.13	0	0	25.07	10	31.73	33.07	74.8	0.13
MDM (FST=0.15)	model 2	First 750	0	0.13	0	24.93	10.4	31.6	32.93	74.93	0.13
MDM (FST=0.05)	model 1	Last 100	22	16	3	59	1	0	0	1	41
MDM (FST=0.1)	model 1	Last 100	48	15	7	31	0	0	0	0	70
MDM (FST=0.15)	model 1	Last 100	61	23	6	11	0	0	0	0	90
MDM (FST=0.05)	model 2	Last 100	28	18	4	50	1	0	0	1	50
MDM (FST=0.1)	model 2	Last 100	47	15	6	33	0	0	0	0	68
MDM (FST=0.15)	model 2	Last 100	59	24	6	12	0	0	0	0	89
MDM (FST=0.05)	model 1	Last 250	22.8	12.4	3.2	61.6	0.4	0	0	0.4	38.4
MDM (FST=0.1)	model 1	Last 250	37.2	12	6	45.2	0	0	0	0	55.2
MDM (FST=0.15)	model 1	Last 250	43.6	20.8	8.4	27.2	0.4	0	0	0.4	72.8
MDM (FST=0.05)	model 2	Last 250	23.6	12.4	3.2	60.4	0.8	0	0	0.8	39.2
MDM (FST=0.1)	model 2	Last 250	36.4	14	6.4	43.6	0	0	0	0	56.8
MDM (FST=0.15)	model 2	Last 250	42.8	21.2	7.2	29.2	0	0	0	0	71.2
MDM (FST=0.05)	model 1	Last 500	17.8	11.2	4	66.6	0.6	0	0	0.6	33
MDM (FST=0.1)	model 1	Last 500	25.6	12.4	6.6	55.6	0	0	0	0	44.6
MDM (FST=0.15)	model 1	Last 500	30	17.2	8	44.8	0.2	0	0	0.2	55.2
MDM (FST=0.05)	model 2	Last 500	17.4	10.6	4.2	67	1	0	0	1	32.2
MDM (FST=0.1)	model 2	Last 500	24.2	12	6.8	57.2	0	0	0	0	43
MDM (FST=0.15)	model 2	Last 500	27.4	15.6	7.8	49.2	0.2	0	0	0.2	50.8
MDM (FST=0.05)	model 1	Last 750	14.93	10.4	4	69.87	0.93	0	0	0.93	29.33
MDM (FST=0.1)	model 1	Last 750	20.13	12.27	6.93	60.8	0	0	0	0	39.33
MDM (FST=0.15)	model 1	Last 750	22.13	15.33	8.13	54.4	0.13	0	0	0.13	45.59
MDM (FST=0.05)	model 2	Last 750	13.47	9.6	4.27	71.73	0.93	0.13	0	1.06	27.34
MDM (FST=0.1)	model 2	Last 750	18.27	11.2	6	64.67	0	0	0	0	35.47
MDM (FST=0.15)	model 2	Last 750	20.93	13.87	7.73	57.2	0.4	0	0	0.4	42.53
