# Supplementary material for: A Bayesian Outlier Criterion to Detect SNPs under Selection in Large Data Sets
Source: PLoS One. 2010 Aug 2;5(8):e11913. doi: 10.1371/journal.pone.0011913 (PMC2914027; doi:10.1371/journal.pone.0011913)
Supplement: Table S2 — Estimates of differentiation for the nine populations from the cattle data set obtained with model 1, model 2 and the alternative model used in the initial report [12]. (0.01 MB XLS) [file pone.0011913.s005.xls]

## Sheet: Feuil1
POP	FST (model 1)	FST (model 2)	FST (Gautier et al., 2009)
1	0.0820487	0.0892596	0.0854715
2	0.15237	0.142529	0.141072
3	0.1459	0.125778	0.130437
4	0.250255	0.211925	0.217388
5	0.439072	0.344009	0.337645
6	0.0388817	0.041636	0.0435343
7	0.0105137	0.0180273	0.0159234
8	0.0892272	0.100968	0.0963042
9	0.227041	0.204706	0.201594
average	0.159479	0.142093	0.141041
